# Supplementary material for: Simulation and Structural Optimization of an Eccentric Rotor Extruder Feeding Section
Source: Materials (Basel). 2025 Apr 24;18(9):1939. doi: 10.3390/ma18091939 (PMC12072746; doi:10.3390/ma18091939)
Supplement: Supplementary file 1 [file materials-18-01939-s001.zip]

Archive with 4 entries (4 files):
- Python code S1 Cavity particle numbers count.py
- Video S1 (0.2í┴) ERE solid conveying process.mkv
- Video S2 (0.2í┴) Variation of the vertical velocity near the feed opening.mkv
- Video S3 Exploded view.mp4
