# Supplementary material for: Simulation and Structural Optimization of an Eccentric Rotor Extruder Feeding Section
Source: Materials (Basel). 2025 Apr 24;18(9):1939. doi: 10.3390/ma18091939 (PMC12072746; doi:10.3390/ma18091939)
Supplement: Supplementary file 1 [file materials-18-01939-s001.zip › Python code S1 Cavity particle numbers count.py]

from edempy import Deck
import numpy as np
import pandas as pd

data_name='EDEM 70 140 0-INLET_optinum-04.25.dem'  #file name

#calculation parameters
w=60/20        #motion cycle
T0,Tt=0.5,12  #starting time and ending time of the calculation
L=0.07    #Pitch
R=0.02   #radius
e=0.003  #Eccentricity
d_d=90   #initial rotor rotation angle
dL=d_d*L/360   #initial cavity position

deck = Deck(data_name)   #read file

#The calculation time step is 0.03s
T = deck.h5TimestepValues
nTimesteps = deck.numTimesteps
ntime=int((nTimesteps)/3)

#data initialization
T_out=[]
N_out=[]
Y0=0
Yt=0
X1_out,Y1_out,Z1_out=[],[],[]

#calculation loop
for t in range(0,ntime):  #time loop
    print('t  ',3*t)
    n_count=0

    if T0<=T[3*t]<Tt:              #target time period
        Y0=L*(T[3*t]-T0)/w+dL-L   #front position of the cavity
        Yt=Y0+L                   #rear position of the cavity

        #obtain particle coordinates
        Y = deck.timestep[3 * t ].particle[0].getYPositions()
        X = deck.timestep[3 * t ].particle[0].getXPositions()
        Z = deck.timestep[3 * t ].particle[0].getZPositions()

        for i in np.arange(len(Y)):  #particle loop
            Y_i=Y[i]                #target particle Y-coordinate
            fai=2*np.pi*Y_i/L       #angle between the arc and the horizontal line
            if Y0<Y_i<Yt:          #within the Y-coordinate range of the cavity
                X_i=X[i]           #target particle X-coordinate
                Z_i = Z[i]         #target particle Z-coordinate

                #pre-processed
                X1=X_i*np.cos(fai)-Z_i*np.sin(fai)
                Z1=Z_i*np.cos(fai)+X_i*np.sin(fai)

                r0=2*e*np.cos(2*np.pi*(Y_i-Y0)/L)    #rotor's semicircular arc
                if -R<Z1<R and r0+np.sqrt(R**2-Z1**2)<X1<2*e+np.sqrt(R**2-Z1**2)-0.7/1000:  #within the X&Z-coordinate range of the cavity
                    n_count+=1   #The particle is located within the cavity

        T_out.append(T[3*t])   #The current time
        N_out.append(n_count)  #Total number of particles within the cavity


#data output
data_out=[]
data_out.append(T_out)
data_out.append(N_out)

data_out=pd.DataFrame(data_out)
data_out.to_csv("lunwen-Chanel2"+data_name+".csv")
